# Supplementary material for: Fatty Acid Profiling and Chemometric Analyses for Zanthoxylum Pericarps from Different Geographic Origin and Genotype
Source: Foods. 2020 Nov 16;9(11):1676. doi: 10.3390/foods9111676 (PMC7698129; doi:10.3390/foods9111676)
Supplement: Supplementary file 1 [file foods-09-01676-s001.zip]

Archive with 2 entries (2 files):
- Supplementary Tables.doc
- Supplementary Figures.doc
